# Supplementary material for: Molecular Design Using Selected Concentration Effects in Optically Activated Fluorescent Matrices
Source: Int J Mol Sci. 2024 Apr 28;25(9):4804. doi: 10.3390/ijms25094804 (PMC11084466; doi:10.3390/ijms25094804)
Supplement: Supplementary file 1 [file ijms-25-04804-s001.zip]

Archive with 2 entries (2 files):
- reaction_path.mp4
- SI_DAK_DFO_Lewkowicz IJMS.pdf
